# Supplementary material for: Genetically programmed cell-based synthesis of non-natural peptide and depsipeptide macrocycles
Source: Nat Chem. 2022 Dec 22;15(1):61–9. doi: 10.1038/s41557-022-01082-0 (PMC9836938; doi:10.1038/s41557-022-01082-0)
Supplement: Supplementary file 3 — Plasmids and primers in this study. [file 41557_2022_1082_MOESM3_ESM.xlsx]

## Sheet: Plasmids in this study
Plasmid	Description	Genbank #	Reference	Sythetase 1	tRNA 1	Sythetase 2	tRNA 2
pMB1_MmPylRS_MmtRNA-PylTOpt(CUA)	Single aaRS/tRNA plasmid with MmPylRS wt and MmtRNA-opt to incorporate pyrrolysine derivatives into the TAG codon		This study	mutant of MmPylRS	GGAAACGTGATCATGTAGATCGAATGGACTCTAAATCCGTTCAGTGGGGTTAGATTCCCCACGTTTCCGCCA
pMB1_MmPylRS(PheOH_1)_MmtRNA-PylTOpt(CUA)	Single aaRS/tRNA plasmid with MmPylRS(M300S-A302H-N346G) to incorporate L-phenyllactic acid into the TAG codon		This study	mutant of MmPylRS	GGAAACGTGATCATGTAGATCGAATGGACTCTAAATCCGTTCAGTGGGGTTAGATTCCCCACGTTTCCGCCA
pMB1_MmPylRS(PheOH_3)_MmtRNA-PylTOpt(CUA)	Single aaRS/tRNA plasmid with MmPylRS(M300S-L301P-A302H-M344V-N346A) to incorporate L-phenyllactic acid into the TAG codon		This study	mutant of MmPylRS	GGAAACGTGATCATGTAGATCGAATGGACTCTAAATCCGTTCAGTGGGGTTAGATTCCCCACGTTTCCGCCA
pMB1_MmPylRS(PheOH_6)_MmtRNA-PylTOpt(CUA)	Single aaRS/tRNA plasmid with MmPylRS(M300S-A302H-M344L-N346A) to incorporate L-phenyllactic acid into the TAG codon		This study	mutant of MmPylRS	GGAAACGTGATCATGTAGATCGAATGGACTCTAAATCCGTTCAGTGGGGTTAGATTCCCCACGTTTCCGCCA
pMB1_MmPylRS(ArOH)_MmtRNA-PylTOpt(CUA)	Single aaRS/tRNA plasmid with MmPylRS(M300S-A302H-M344L-N346A-C348S-V401L-W417T) to incorporate aromatic hydroxy acids into the TAG codon		This study	mutant of MmPylRS	GGAAACGTGATCATGTAGATCGAATGGACTCTAAATCCGTTCAGTGGGGTTAGATTCCCCACGTTTCCGCCA
pMB1_MmPylRS_MmtRNA-Pyl(CGA)	Recoded single aaRS/tRNA plasmid with MmPylRS wt and MmtRNA-Pyl-opt with the ASL from the serU gene (CGA anticodon) to incorporate pyrrolysine derivatives into the TCG codon	MW879722	Robertson et al. 2021	ATGGACAAAAAACCGCTGAACACCCTGATCTCTGCTACCGGTCTGTGGATGTCTCGTACCGGTACCATCCACAAAATCAAACACCACGAAGTTTCTCGTTCTAAAATCTACATCGAAATGGCTTGCGGTGACCACCTGGTTGTTAACAACTCTCGTTCTTCTCGTACCGCTCGTGCTCTGCGTCACCACAAATACCGTAAAACCTGCAAACGTTGCCGTGTTTCTGACGAAGACCTGAACAAATTCCTGACCAAAGCTAACGAAGACCAGACCTCTGTTAAAGTTAAAGTTGTTTCTGCTCCGACCCGTACCAAAAAAGCTATGCCGAAATCTGTTGCTCGTGCTCCGAAACCGCTGGAAAACACCGAAGCTGCTCAGGCTCAGCCGTCTGGTTCTAAA…	GGAAACgTGATCATGTAGATCGAACGGTCTcgaAAACCGTTCAGtgGGGTTAGATTCCCcacGTTTCCGCCA	-	-
pMB1_1R26PylRS_AlvtRNA-ΔNPyl(8)(CUA)	Recoded single aaRS/tRNA plasmid with 1R26PylRS wt and AlvtRNA-ΔNPyl(8)(CUA) to incorporate pyrroysine derivatives into the TAG codon		This study	ATGGCAGAACATTTTACAGATGCACAGATTCAGCGCTTACGCGAGTATGGTAATGGGACATATAAGGATATGGAGTTCGCAGACGTGAGTGCGCGTGAAAAGGCGTTCACGAAGCTTATGAGTGATGCCAGTCGCGATAATGAAAGTGCCCTTAAGGGAATGATTGCGCACCCTGCACGCCAGGGTTTAAGTCGCTTAATGAATGACATTGCAGACGCTTTGGTGGCTGATGGATTTATTGAAGTTCGCACACCCATTATTATCAGTAAAGATGCTTTAGCCAAAATGACAATCACTCCCGATAAACCATTATTCAAACAAGTATTTTGGATTGATGATAAACGCGCTCTGCGTCCAATGTTAGCCCCGtcTCTGtaCACGGTCaTGCGTAGCCTGCGT…	GGGGGACGGTCCGGCGACCAGCGGGTCTctaAAACCTAGCcttgCGGGGTTCGACaCCCCGGTCTCTCGCCA	-	-
pMB1_1R26PylRS(CbzK)_AlvtRNA-ΔNPyl(8)(CUA)	Recoded single aaRS/tRNA plasmid with 1R26PylRS(Y126G-M129L) (Ref 18) and AlvtRNA-ΔNPyl(8)(CUA) to incorporate CbzK or CbzK-OH into the TAG codon		This study	mutant of 1R26PylRS	same as 1R26wt	-	-
pMB1_AfTyrRS(pIF)_AftRNA-Tyr(A01)(CUA)	Recoded single aaRS/tRNA plasmid with AfTyrRS(Y36I-L69M-H74L-Q116E-D165T-I166G) and AftRNA-Tyr(A01)(CUA) to incorporate p-I-Phe into the TAG codon		This study	ATGGACATTACGGAAAAACTGCGCTTGATTACGCGCAACGCGGAGGAAGTCGTAACAGAAGAAGAGTTGCGTCAGTTGATTGAAACAAAAGAAAAACCCCGTGCAATTGTAGGCTATGAACCAAGTGGCGAGATCCATTTAGGTCATATGATGACCGTCCAGAAACTGATGGATTTACAAGAGGCGGGATTTGAGATTATTGTCATGCTTGCGGACATCCTGGCATACTTGAATGAAAAAGGTACATTCGAGGAGATTGCCGAAGTGGCAGACTACAATAAAAAAGTCTTCATTGCATTAGGACTTGACGAAagcCGCGCCAAATTCGTCTTGGGTAGCGAATATGAGCTGAGCCGTGACTACGTGTTAGACGTGTTAAAGATGGCCCGTATCACTACG…	CCCGCCCTAGCTCAGAGGTAGAGCGTGCTTCTctaAAAAGCATGGTCCCCGGTTCAAATCCTGGGGGCGGGACCA	-	-
pMB1_AfTyrRS(pAzF)_AftRNA-Tyr(A01)(CUA)	Recoded single aaRS/tRNA plasmid with AfTyrRS(Y36T-H74L-Q116E-D165T-I166G-N190K) and AftRNA-Tyr(A01)(CUA) to incorporate p-Az-Phe into the TAG codon		This study	mutant of AfTyrRS	same as AfTyrRS(pIF)	-	-
pMB1_MmPylRS(PheOH_6)_tRNA-Pyl(CGA)	Recoded single aaRS/tRNA plasmid with MmPylRS(M300S-A302H-M344L-N346A) to incorporate L-phenyllactic acid into the TCG codon		This study	mutant of MmPylRS	GGAAACgTGATCATGTAGATCGAACGGTCTcgaAAACCGTTCAGtgGGGTTAGATTCCCcacGTTTCCGCCA	-	-
pMB1_MmPylRS(ArOH)_tRNA-Pyl(CGA)	Recoded single aaRS/tRNA plasmid with MmPylRS(M300S-A302H-M344L-N346A-C348S-V401L-W417T) to incorporate aromatic hydroxy acids into the TAG codon		This study	mutant of MmPylRS	GGAAACgTGATCATGTAGATCGAACGGTCTcgaAAACCGTTCAGtgGGGTTAGATTCCCcacGTTTCCGCCA	-	-
pMB1_MmPylRS(AzK)_MmtRNA-Pyl(CGA)	Recoded single aaRS/tRNA plasmid with MmPylRS-L309A-C348V-Y384F (Ref 16) and MmtRNA-Pyl-opt with the ASL from the serU gene (CGA anticodon) to incorporate pyrrolysine derivatives into the TCG codon		This study	mutant of MmPylRS	same as MmPylRS	-	-
pMB1_MmPylRS(NorK)_MmtRNA-Pyl(CGA)	Recoded single aaRS/tRNA plasmid with MmPylRS-Y306G-Y384F-I405R (Ref 35) and MmtRNA-Pyl-opt with the ASL from the serU gene (CGA anticodon) to incorporate pyrrolysine derivatives into the TCG codon		This study	mutant of MmPylRS	same as MmPylRS	-	-
pMB1_MmPylRS(AcK)_MmtRNA-Pyl(CGA)	Recoded single aaRS/tRNA plasmid with MmPylRS-L301M-Y306L-L309A-C348F-L367M (Ref 36) and MmtRNA-Pyl-opt with the ASL from the serU gene (CGA anticodon) to incorporate pyrrolysine derivatives into the TCG codon		This study	mutant of MmPylRS	same as MmPylRS	-	-
pMB1_1R26PylRS(AzbK)_AlvtRNA-ΔNPyl(8)(CUA)	Recoded single aaRS/tRNA plasmid with 1R26PylRS-M129A-Y206F and AlvtRNA-ΔNPyl(8)(CUA) to incorporate pyrrolysyine derivatives into the TAG codon		This study	mutant of 1R26PylRS	same as 1R26wt	-	-
pMB1_MmPylRS_AfTyrRS(pIF)_MmtRNA-Pyl(CGA)-AftRNA-Tyr(A01)(CUA)	Recoded double aaRS/tRNA plasmid with MmPylRS and AfTyrRS(Y36I-L69M-H74L-Q116E-D165T-I166G) with MmtRNA-Pyl-opt(CGA) and AftRNA-Tyr(A01)(CUA) tRNAs to incorporate pyrrolysine derivatives into the TCG codon and p-I-Phe into the TAG codon; used for reassignment scheme 1 and 4.	MW879727	Robertson et al. 2021	MmPylRS	same as MmPylRS	mutant of AfTyrRS	same as AfTyrRS(pIF)
pMB1_MmPylRS_1R26PylRS(CbzK)_MmtRNA-Pyl(CGA)_AlvtRNA-ΔNPyl(8)(CUA)	Recoded double aaRS/tRNA plasmid with MmPylRS and 1R26PylRS(Y126G-M128L) with MmtRNA-Pyl-opt(CGA) and AlvtRNA-ΔNPyl(8)(CUA) tRNAs to incorporate AllocK into the TCG codon and CbzK into the TAG codon; used for reassignment scheme 2 and 5.	MW879726	Robertson et al. 2021	mutant of 1R26PylRS	same as 1R26wt	MmPylRS	same as MmPylRS
pMB1_MmPylRS_AfTyrRS(pAzF)_MmtRNA-Pyl(CGA)-AftRNA-Tyr(A01)(CUA)	Recoded double aaRS/tRNA plasmid with MmPylRS and AfTyrRS(Y36T-H74L-Q116E-D165T-I166G-N190K) with MmtRNA-Pyl-opt(CGA) and AftRNA-Tyr(A01)(CUA) tRNAs to incorporate BocK into the TCG codon and p-Azido-Phe into the TAG codon; used for reassignment scheme 3 and 6.		This study	MmPylRS	same as AfTyrRS(pIF)		same as AfTyrRS(pIF)
pMB1_MmPylRS(PheOH_6)_1R26PylRS(CbzK)_MmtRNA-Pyl(CGA)_AlvtRNA-ΔNPyl(8)(CUA)	Recoded double aaRS/tRNA plasmid with MmPylRS(M300S-A302H-M344L-N346A) and 1R26PylRS(Y126G-M128L) with MmtRNA-Pyl-opt(CGA) and AlvtRNA-ΔNPyl(8)(CUA) tRNAs to incorporate L-phenyllactic acid into the TCG codon and CbzK into the TAG codon; used for reassignment scheme 7		This study	mutant of MmPylRS	same as MmPylRS	mutant of 1R26PylRS	same as 1R26wt
pMB1_MmPylRS(ArOH)_1R26PylRS_MmtRNA-Pyl(CGA)_AlvtRNA-ΔNPyl(8)(CUA)	Recoded double aaRS/tRNA plasmid with MmPylRS(M300S-A302H-M344L-N346A-C348S-V401L-W417T) and 1R26PylRS with MmtRNA-Pyl-opt(CGA) and AlvtRNA-ΔNPyl(8)(CUA) tRNAs to incorporate aromatic hydroxy acids into the TCG codon and AllocK into the TAG codon; used for reassignment scheme 8		This study	mutant of MmPylRS	same as MmPylRS	1R26PylRSwt	same as 1R26wt
Reporters (examples below)
pBAD_SUMO-SanA1AB-GyrA-CBD	Recoded yeast SUMO followed by the SanA1AB sequence and a GyrA-CBD fusion protein.		This study
pBAD_SUMO-SanA2AB-GyrA-CBD	Recoded yeast SUMO followed by the SanA2AB sequence and a GyrA-CBD fusion protein.		This study
pBAD_SUMO-SanA3AB-GyrA-CBD	Recoded yeast SUMO followed by the SanA3AB sequence and a GyrA-CBD fusion protein.		This study
pBAD_SUMO-SanA4AB-GyrA-CBD	Recoded yeast SUMO followed by the SanA4AB sequence and a GyrA-CBD fusion protein.		This study
pBAD_SUMO-YMAB-GyrA-CBD	Recoded yeast SUMO followed by the YMAB sequence and a GyrA-CBD fusion protein.		This study
pBAD_SUMO-SanA1BA-GyrA-CBD	Recoded yeast SUMO followed by the SanA1BA sequence and a GyrA-CBD fusion protein.		This study
pBAD_SUMO-SanA2BA-GyrA-CBD	Recoded yeast SUMO followed by the SanA2BA sequence and a GyrA-CBD fusion protein.		This study
pBAD_SUMO-SanA3BA-GyrA-CBD	Recoded yeast SUMO followed by the SanA3BA sequence and a GyrA-CBD fusion protein.		This study
pBAD_SUMO-SanA4BA-GyrA-CBD	Recoded yeast SUMO followed by the SanA4BA sequence and a GyrA-CBD fusion protein.		This study
pBAD_SUMO-YMBA-GyrA-CBD	Recoded yeast SUMO followed by the YMBA sequence and a GyrA-CBD fusion protein.		This study
Helper	Contains lambda-red recombination components, Cas9, and tracrRNA	MN927219	Wang et al. 2016

## Sheet: Primers for gene knockouts
Target gene	Purpose	Oligo F (5' - 3')	Oligo R (5' - 3')	Template
aspC	Integrate pheS*-HygR	tcaggcaatgttgcgtttgtcatcagtctcagcccgcttttcagcgggcttcattgtttttaatgcTTATTCCTTTGCCCTCGGACGAGTGCTGG	agtaatagttggaattttgtaaatctcccgttaccctgatagcggacttcccttctgtaaccatagcacgtgttgacaattaatcatcggcatag	pheS*-HygR cassette
aspC	5' region amplification	tattgcaggggacgcgtaggcctgata	cccttctgtaaccatgcattaaaaacaatgaagcccgctgaaaagcg	DH10B gDNA
aspC	3' region amplification	gcttcattgtttttaatgcatggttacagaagggaagtccgctatcagg	ctcacgtcttgcaaaaacagcctgcgt	DH10B gDNA
aspC	Repair template for clean aspC KO	tattgcaggggacgcgtaggcctgata	ctcacgtcttgcaaaaacagcctgcgt	aspC 5' region PCR product + aspC 3' region PCR product
aspC	Genotype aspC genomic region	cctggatttctggcaaagtgcgctt	atcgtttaccagttctaatagcacacctctttgt	NA
tyrB	Integrate pheS*-HygR	tgaacatccactcgatcttcgccttcttccggtttattgtgttttaaccacctgcccgtaaacctgTTATTCCTTTGCCCTCGGACGAGTGCTGG	gagtgaaagcgacgacagtttaatttcactgcaggctgggtagctccagcctgctttcctgcaagcacgtgttgacaattaatcatcggcatagt	pheS*-HygR cassette
tyrB	5' region amplification	gcctctggcggatgtacgtttgtcatgag	gcctgctttcctgcacaggtttacgggcaggtggttaaaacac	DH10B gDNA
tyrB	3' region amplification	gcccgtaaacctgtgcaggaaagcaggctggagctaccca	tccagataattgggataagcttaacaataaaaga	DH10B gDNA
tyrB	Repair template for clean tyrB KO	gcctctggcggatgtacgtttgtcatgag	tccagataattgggataagcttaacaataaaaga	tyrB 5' region PCR product + tyrB 3' region PCR product
tyrB	Genotype tyrB genomic region	cggatgcggcgtgaatgccttatcc	ggcaaagcatattcttgaggatatagaaatattc	NA
SUMO-gyrA	Qickchange SanA1AB	GTGGTTGCCTGtagCTGTCGtgcatcacgggagatgcactag	tgcaCGACAGctaCAGGCAACCACCAATCTGTTCTCTGT	pBAD_SUMO-XXX-GyrA-CBD
SUMO-gyrA	Qickchange SanABA	GTGGTTGCTAGCTGgttTCGtgcatcacgggagatgcactag	tgcaCGAaacCAGCTAGCAACCACCAATCTGTTCTCTGT	pBAD_SUMO-XXX-GyrA-CBD
SUMO-gyrA	SUMO/GyrA AraI backbone	ATGCACACCTGCAAGgcatcacgggagatgcact	ATGCACACCTGCTTACCACCAATCTGTTCTCTGTGAGC	pBAD_SUMO-XXX-GyrA-CBD
SUMO-gyrA	SanA1BA annealed oligos	GGTGGTTGCCTATCGCTGTAGtg	gatgcaCTACAGCGATAGGCAAC	pBAD_SUMO-XXX-GyrA-CBD
SUMO-gyrA	SanA3AB annealed oligos	GGTGGTTGCCTATCGCTGTAGCTTtg	gatgcaAAGCTACAGCGATAGGCAAC	pBAD_SUMO-XXX-GyrA-CBD
SUMO-gyrA	SanA3BA annealed oligos	GGTGGTTGCCTATAGCTGTCGCTTtg	gatgcaAAGCGACAGCTATAGGCAAC	pBAD_SUMO-XXX-GyrA-CBD
SUMO-gyrA	SanA4AB annealed oligos	GGTGGTTGCCTATCGCTGTAGGTTtg	gatgcaAACCTACAGCGATAGGCAAC	pBAD_SUMO-XXX-GyrA-CBD
SUMO-gyrA	SanA4BA annealed oligos	GGTGGTTGCCTATAGCTGTCGGTTtg	gatgcaAACCGACAGCTATAGGCAAC	pBAD_SUMO-XXX-GyrA-CBD
SUMO-gyrA	YMBA annealed oligos	GGTGGTTGCTAGacgACATCGgcggcttg	gatgcaagccgcCGATGTcgtCTAGCAAC	pBAD_SUMO-XXX-GyrA-CBD
SUMO-gyrA	YMAB annealed oligos	GGTGGTTGCTCGacgACATAGgcggcttg	gatgcaagccgcCTATGTcgtCGAGCAAC	pBAD_SUMO-XXX-GyrA-CBD
MmPylRS wt	PheOH Library creation (position 1) Set 1 (30%)	gatcGGTCTCtgcgtccgSVTnnknnkccgaacctgtacaactacctgcgtaaactgg	GATCggtctcGACGCAGGCAGAAGTTTTTGTCAACACGG	pMB1_MmPylRS_MmtRNA-PylTOpt(CUA)
MmPylRS wt	PheOH Library creation (position 1) Set 2 (30%)	gatcGGTCTCtgcgtccgSVTnnknnkccgaacctgtacaactacctgcgtaaactgg	GATCggtctcGACGCAGGCAGAAGTTTTTGTCAACACGG	pMB1_MmPylRS_MmtRNA-PylTOpt(CUA)
MmPylRS wt	PheOH Library creation (position 1) Set 3 (30%)	gatcGGTCTCtgcgtccgVWGnnknnkccgaacctgtacaactacctgcgtaaactgg	GATCggtctcGACGCAGGCAGAAGTTTTTGTCAACACGG	pMB1_MmPylRS_MmtRNA-PylTOpt(CUA)
MmPylRS wt	PheOH Library creation (position 1) Set 4 (10%)	gatcGGTCTCtgcgtccgTGSnnknnkccgaacctgtacaactacctgcgtaaactgg	GATCggtctcGACGCAGGCAGAAGTTTTTGTCAACACGG	pMB1_MmPylRS_MmtRNA-PylTOpt(CUA)
MmPylRS wt	PheOH Library creation (position 2) Set 1 (9%)	GATCggtctcCTGCCAGATGGGTTCTGGTTGCACCCGTGAAAACC	GATCggtctcTGGCAGAAABScagABSggtgaattcttccaggtgttctttacc	pMB1_MmPylRS_MmtRNA-PylTOpt(CUA)
MmPylRS wt	PheOH Library creation (position 2) Set 2 (9%)	GATCggtctcCTGCCAGATGGGTTCTGGTTGCACCCGTGAAAACC	GATCggtctcTGGCAGAAABScagGDWggtgaattcttccaggtgttctttacc	pMB1_MmPylRS_MmtRNA-PylTOpt(CUA)
MmPylRS wt	PheOH Library creation (position 2) Set 3 (9%)	GATCggtctcCTGCCAGATGGGTTCTGGTTGCACCCGTGAAAACC	GATCggtctcTGGCAGAAABScagCWBggtgaattcttccaggtgttctttacc	pMB1_MmPylRS_MmtRNA-PylTOpt(CUA)
MmPylRS wt	PheOH Library creation (position 2) Set 4 (3%)	GATCggtctcCTGCCAGATGGGTTCTGGTTGCACCCGTGAAAACC	GATCggtctcTGGCAGAAABScagSCAggtgaattcttccaggtgttctttacc	pMB1_MmPylRS_MmtRNA-PylTOpt(CUA)
MmPylRS wt	PheOH Library creation (position 2) Set 5 (9%)	GATCggtctcCTGCCAGATGGGTTCTGGTTGCACCCGTGAAAACC	GATCggtctcTGGCAGAAGDWcagABSggtgaattcttccaggtgttctttacc	pMB1_MmPylRS_MmtRNA-PylTOpt(CUA)
MmPylRS wt	PheOH Library creation (position 2) Set 6 (9%)	GATCggtctcCTGCCAGATGGGTTCTGGTTGCACCCGTGAAAACC	GATCggtctcTGGCAGAAGDWcagGDWggtgaattcttccaggtgttctttacc	pMB1_MmPylRS_MmtRNA-PylTOpt(CUA)
MmPylRS wt	PheOH Library creation (position 2) Set 7 (9%)	GATCggtctcCTGCCAGATGGGTTCTGGTTGCACCCGTGAAAACC	GATCggtctcTGGCAGAAGDWcagCWBggtgaattcttccaggtgttctttacc	pMB1_MmPylRS_MmtRNA-PylTOpt(CUA)
MmPylRS wt	PheOH Library creation (position 2) Set 8 (3%)	GATCggtctcCTGCCAGATGGGTTCTGGTTGCACCCGTGAAAACC	GATCggtctcTGGCAGAAGDWcagSCAggtgaattcttccaggtgttctttacc	pMB1_MmPylRS_MmtRNA-PylTOpt(CUA)
MmPylRS wt	PheOH Library creation (position 2) Set 9 (9%)	GATCggtctcCTGCCAGATGGGTTCTGGTTGCACCCGTGAAAACC	GATCggtctcTGGCAGAACWBcagABSggtgaattcttccaggtgttctttacc	pMB1_MmPylRS_MmtRNA-PylTOpt(CUA)
MmPylRS wt	PheOH Library creation (position 2) Set 10 (9%)	GATCggtctcCTGCCAGATGGGTTCTGGTTGCACCCGTGAAAACC	GATCggtctcTGGCAGAACWBcagGDWggtgaattcttccaggtgttctttacc	pMB1_MmPylRS_MmtRNA-PylTOpt(CUA)
MmPylRS wt	PheOH Library creation (position 2) Set 11 (9%)	GATCggtctcCTGCCAGATGGGTTCTGGTTGCACCCGTGAAAACC	GATCggtctcTGGCAGAACWBcagCWBggtgaattcttccaggtgttctttacc	pMB1_MmPylRS_MmtRNA-PylTOpt(CUA)
MmPylRS wt	PheOH Library creation (position 2) Set 12 (3%)	GATCggtctcCTGCCAGATGGGTTCTGGTTGCACCCGTGAAAACC	GATCggtctcTGGCAGAACWBcagSCAggtgaattcttccaggtgttctttacc	pMB1_MmPylRS_MmtRNA-PylTOpt(CUA)
MmPylRS wt	PheOH Library creation (position 2) Set 13 (3%)	GATCggtctcCTGCCAGATGGGTTCTGGTTGCACCCGTGAAAACC	GATCggtctcTGGCAGAASCAcagABSggtgaattcttccaggtgttctttacc	pMB1_MmPylRS_MmtRNA-PylTOpt(CUA)
MmPylRS wt	PheOH Library creation (position 2) Set 14 (3%)	GATCggtctcCTGCCAGATGGGTTCTGGTTGCACCCGTGAAAACC	GATCggtctcTGGCAGAASCAcagGDWggtgaattcttccaggtgttctttacc	pMB1_MmPylRS_MmtRNA-PylTOpt(CUA)
MmPylRS wt	PheOH Library creation (position 2) Set 15 (3%)	GATCggtctcCTGCCAGATGGGTTCTGGTTGCACCCGTGAAAACC	GATCggtctcTGGCAGAASCAcagCWBggtgaattcttccaggtgttctttacc	pMB1_MmPylRS_MmtRNA-PylTOpt(CUA)
MmPylRS wt	PheOH Library creation (position 2) Set 16 (1%)	GATCggtctcCTGCCAGATGGGTTCTGGTTGCACCCGTGAAAACC	GATCggtctcTGGCAGAASCAcagSCAggtgaattcttccaggtgttctttacc	pMB1_MmPylRS_MmtRNA-PylTOpt(CUA)
MmPylRS wt	NapAOH Library creation (position 1) on PheOH-RS1	GATGGGTTCTGGTTGCACCCGTGAAAACCTGGAATCTATCATCACCGAC	GGGTGCAACCAGAACCCATCTGMNNGAAaccCAGcatGGTGAATTCTTCC	pMB1_MmPylRS(PheOH_1)_MmtRNA-PylTOpt(CUA)
MmPylRS wt	NapAOH Library creation (position 1) on PheOH-RS3	GATGGGTTCTGGTTGCACCCGTGAAAACCTGGAATCTATCATCACCGAC	GGGTGCAACCAGAACCCATCTGMNNGAAaccCAGcacGGTGAATTCTTCC	pMB1_MmPylRS(PheOH_3)_MmtRNA-PylTOpt(CUA)
MmPylRS wt	NapAOH Library creation (position 1) on PheOH-RS6	GATGGGTTCTGGTTGCACCCGTGAAAACCTGGAATCTATCATCACCGAC	GGGTGCAACCAGAACCCATCTGMNNGAAagcCAGcagGGTGAATTCTTCC	pMB1_MmPylRS(PheOH_6)_MmtRNA-PylTOpt(CUA)
MmPylRS wt	NapAOH Library creation (position 2) on PheOH-RS1, 3, and 6	CCGCTGGACCGTGAATGGGGTATCGACAAACCGNNKATCGGTGCTGGTTTCGGTCTGG	TACCCCATTCACGGTCCAGCGGGATCGGACCAACMNNAGCAGAAGACAGTTCCAGGTCACCG	pMB1_MmPylRS(PheOH_1/3/6)_MmtRNA-PylTOpt(CUA)
