# Supplementary material for: Genetically programmed cell-based synthesis of non-natural peptide and depsipeptide macrocycles
Source: Nat Chem. 2022 Dec 22;15(1):61–9. doi: 10.1038/s41557-022-01082-0 (PMC9836938; doi:10.1038/s41557-022-01082-0)
Supplement: Supplementary file 4 — Raw source data for Fig. 5c. [file 41557_2022_1082_MOESM4_ESM.xlsx]

## Sheet: SI Fig. 5
5a	MmPylRS(PheOH_1)/Mm PyltRNA(CUA)			MmPylRS(PheOH_2)/Mm PyltRNA(CUA)			MmPylRS(PheOH_3)/Mm PyltRNA(CUA)			MmPylRS(PheOH_4)/Mm PyltRNA(CUA)			MmPylRS(PheOH_5)/Mm PyltRNA(CUA)			MmPylRS(PheOH_6)/Mm PyltRNA(CUA)
	sfGFP-3-TAG
	no ncAA	4 mM Phe	4 mM PheOH	no ncAA	4 mM Phe	4 mM PheOH	no ncAA	4 mM Phe	4 mM PheOH	no ncAA	4 mM Phe	4 mM PheOH	no ncAA	4 mM Phe	4 mM PheOH	no ncAA	4 mM Phe	4 mM PheOH
replicate 1	597.006	805.518	7557.31	2015.65	3101	13463	653.484	910.12	6478.94	1549.3	2327.19	7905.93	370.109	494.573	4554.21	1619.31	2582.74	14859.3
replicate 2	642.67	880.713	7326.95	2093.59	3412.76	11614.9	702.182	1139.6	6591.98	1611.93	2713.45	8491.55	361.644	526.169	4452.8	1666.03	2869.04	14872.1
replicate 3	650.752	991.132	7167.13	2117.95	3503.31	10890	687.418	1138.16	6122.15	1661.37	2822.86	7700.95	374.661	536.965	4574.14	1728.2	2884.95	15123.7
5b
	MmPylRS(ArOH)/Mm PyltRNA(CUA)
	sfGFP-3-TAG
	no ncAA	pIF	pIF-OH	NapA	NapA-OH
replicate 1	372	754	6886	1617	21421
replicate 2	376	792	7738	1837	21340
replicate 3	369	806	8258	2099	21934
