# Supplementary material for: Genetically programmed cell-based synthesis of non-natural peptide and depsipeptide macrocycles
Source: Nat Chem. 2022 Dec 22;15(1):61–9. doi: 10.1038/s41557-022-01082-0 (PMC9836938; doi:10.1038/s41557-022-01082-0)
Supplement: Source Data Fig. 2 — Statistical source data. [file 41557_2022_1082_MOESM5_ESM.xlsx]

## Sheet: Fig. 2d
	Fluorescence/OD600 (a.u.)
aaRS/tRNA:	1R26PylRS/AlvtRNA-ΔNPyl(8)(CUA)		MmPylRS/MmtRNA-Pyl(CGA)				MmPylRS(AzK)/MmtRNA-Pyl(CGA)		1R26PylRS(AzbK)/AlvtRNA-ΔNPyl(8)(CUA)		MmPylRS(NorK)/MmtRNA-Pyl(CGA)		1R26PylRS(CbzK)/AlvtRNA-ΔNPyl(8)(CUA)		MmPylRS(AcK)/MmtRNA-Pyl(CGA)
reporter:	sfGFP-3-TAG		sfGFP-3-TCG				sfGFP-3-TCG		sfGFP-3-TAG		sfGFP-3-TCG		sfGFP-3-TAG		sfGFP-3-TCG
Hydroxy acid:	(-)	BocK-OH	(-)	AllocK-OH	(-)	AlkynK-OH	(-)	ButK-OH	(-)	PenK-OH	(-)	NorK-OH	(-)	CbzK-OH	(-)	AcK-OH
replicate 1	446.386	20461.9	295.037	74527.9	1180.28	78220.3	223.764	74038.7	450.995	31134.3	374.791	32152.8	404.563	24235.2	358.888	24568.7
replicate 2	2215.15	22417.9	267.896	79151.2	470.857	76293	224.644	73333.7	476.152	25712.8	424.779	33002.2	423.482	22721.5	341.379	23183.7
replicate 3	456.753	22543.7	275.109	78364.7	556.433	72859.3	219.144	75635	511.057	31651.8	435.897	34333.3	433.535	23316	378.761	23141
