# Supplementary material for: Genetically programmed cell-based synthesis of non-natural peptide and depsipeptide macrocycles
Source: Nat Chem. 2022 Dec 22;15(1):61–9. doi: 10.1038/s41557-022-01082-0 (PMC9836938; doi:10.1038/s41557-022-01082-0)
Supplement: Source Data Fig. 3 — Statistical source data. [file 41557_2022_1082_MOESM6_ESM.xlsx]

## Sheet: Fig. 3c
	MmPylRS(PheOH_1)/MmtRNA-Pyl(CGA)		MmPylRS(PheOH_6)/MmtRNA-Pyl(CGA)		MmPylRS(ArOH)/MmtRNA-Pyl(CGA)
	sfGFP-3-TCG
	no ncAA	F-OH	no ncAA	F-OH	no ncAA	pIF-OH	NapA-OH
replicate 1	226	20849	499	20349	119.379	13233.1	23805.6
replicate 2	235	21065	428	20828	120.432	13735.9	22166.6
replicate 3	266	19064	414	16161	130.51	14377.7	21543.9
