# Supplementary material for: Genetically programmed cell-based synthesis of non-natural peptide and depsipeptide macrocycles
Source: Nat Chem. 2022 Dec 22;15(1):61–9. doi: 10.1038/s41557-022-01082-0 (PMC9836938; doi:10.1038/s41557-022-01082-0)
Supplement: Source Data Fig. 4 — Statistical source data. [file 41557_2022_1082_MOESM7_ESM.xlsx]

## Sheet: Fig. 4a - SI Fig. 6C
	MmPylRS wt/Mm PyltRNA(CGA)
	no ncAA	1	2	3	4	5	6	7	8	9	10	11	12	13	14	15	16
replicate 1	119.8	34805.7	19545	163.698	162.479	172.324	19097.9	77568.9	74057.3	76387.1	34182.3	26307.1	27790	7497.8	147.901	187.68	205.069
replicate 2	107.6	33140	20278.7	140.015	161.642	164.726	26580.5	70913.8	70076.9	70905.7	32942.9	24839.9	28246.7	14397.3	159.299	155.983	207.921
replicate 3	118.7	31024.4	21029.3	151.09	189.974	153.911	21815.7	68837.3	67874.5	71223	38467.6	27386.4	31358.6	14730.9	164.957	157.407	215.251
	MmPylRS(PheOH_6)/Mm PyltRNA(CGA)
	no ncAA	1	2	3	4	5	6	7	8	9	10	11	12	13	14	15	16
replicate 1	319.683	395.861	512.415	586.567	486.248	648.583	496.798	419.225	427.826	331.353	385.343	417.954	493.182	681.25	14099.6	8047.94	3990.68
replicate 2	339.73	360.832	470.972	702.703	534.807	686.157	546.381	473.296	415.269	456.085	370.487	458.811	455.975	636.888	15114	8513.54	3779.32
replicate 3	316.812	341.368	520.895	602.514	485	648.179	483.607	436.135	423.743	349.727	353.528	480.748	480.392	687.307	14674.2	7209.58	4140.26
	MmPylRS(ArOH)/Mm PyltRNA(CGA)
	no ncAA	1	2	3	4	5	6	7	8	9	10	11	12	13	14	15	16
replicate 1	104.341	134.615	132.475	184.615	147.706	266.925	150.134	141.711	139.515	118.919	104.446	105.882	103.715	346.561	11349	19891.1	19042.2
replicate 2	108.783	131.661	143.407	175.857	118.28	211.91	134.954	138.659	138.343	119.77	110.56	94.9681	99.844	312.349	10775.8	14413.5	19639.7
replicate 3	114.357	133.603	147.227	189.787	121.467	208.664	110.058	128.464	143.761	126.718	124.507	99.7001	100.389	305.623	10894.6	14726.1	19401
	1R26PylRS/AlvtRNA-ΔNPyl(8)(CUA)
	no ncAA	1	2	3	4	5	6	7	8	9	10	11	12	13	14	15	16
replicate 1	135.975	33772.4	21886	154.952	2136.56	145.482	9068.41	19535.1	16299.4	14852.8	10796.8	1697.87	7753.83	2013.26	166.458	162.791	216.387
replicate 2	141.431	31622.1	22264.5	125.238	2067.41	170.268	9961.06	18386.9	18435.1	21404.3	14227.2	2607.92	9964.78	2622.53	230.769	145.865	260.627
replicate 3	150.566	34343.8	23127.2	141.267	2050	167.986	9769.81	19536.8	19857	23789.3	14572.5	2355.28	9119.24	2275.8	263.76	151.587	250
	1R26PylRS(CbzK)/AlvtRNA-ΔNPyl(8)(CUA)
	no ncAA	1	2	3	4	5	6	7	8	9	10	11	12	13	14	15	16
replicate 1	115.894	212.364	131.469	186.315	51046.8	193.766	4425.98	7649.83	4205.26	5013.1	10065.6	12268.1	11383.5	805.097	172.377	140.845	397.084
replicate 2	122.65	178.042	136.827	175.039	49523.3	184.49	4456.1	7743.16	4162.03	4933.16	9513.08	14631.7	9138.42	846.645	155.24	129.972	390.698
replicate 3	116.522	155.053	164.136	160.148	49944.3	195.013	3777.24	6999.27	3729.66	4820.98	10996.6	13305.5	8982.68	904.924	160.137	130.374	391.613
	AfTyrRS(pIF)/AftRNA(CUA)
	no ncAA	1	2	3	4	5	6	7	8	9	10	11	12	13	14	15	16
replicate 1	210.623	194.533	156.968	26282.3	230.384	1909.86	229.333	214.827	214.286	157.695	208.668	260.739	209.197	368.966	282.407	49347.6	3735.18
replicate 2	189.537	191.489	155.325	25139	226.341	1576.61	236.025	221.586	207.73	191.458	194.935	226.484	214.09	463.519	318.148	55943.9	3992.24
replicate 3	240.376	173.077	184.849	28107.1	216.339	1531.14	215.149	188.218	212.261	172.727	173.533	213.266	181.182	401.473	304.942	50653.7	3615.73
	AfTyrRS(pAzF)/AftRNA(CUA)
	no ncAA	1	2	3	4	5	6	7	8	9	10	11	12	13	14	15	16
replicate 1	330.659	374.553	278.738	7950.33	336.687	21352.4	362.341	316.748	321.429	279.39	263.561	241.661	256.332	756.428	1018.26	14753.8	1163.64
replicate 2	365.571	324.59	265.372	6703.2	273.824	18691.4	313.392	301.873	320.571	268.796	287.438	270.23	315.267	864.516	1167.84	17277.1	1200
replicate 3	307.895	297.929	290.132	7602.64	290.323	20768.7	307.746	303.297	330.918	260.67	267.55	249.317	307.287	894.825	1149.55	17201.3	1205.84
